# Supplementary material for: Chromosome-Wide Distribution and Characterization of H3K36me3 and H3K27Ac in the Marine Model Diatom Phaeodactylum tricornutum
Source: Plants (Basel). 2023 Aug 2;12(15):2852. doi: 10.3390/plants12152852 (PMC10421102; doi:10.3390/plants12152852)
Supplement: Supplementary file 1 [file plants-12-02852-s001.zip]

Archive with 1 entries (1 files):
- plants-2476864-supplementary.pdf
